# Supplementary material for: German brass for Benin Bronzes: Geochemical analysis insights into the early Atlantic trade
Source: PLoS One. 2023 Apr 5;18(4):e0283415. doi: 10.1371/journal.pone.0283415 (PMC10075414; doi:10.1371/journal.pone.0283415)
Supplement: S1 Table — This dataset contains the analytical data obtained by ICP-MS analysis as shown in Figs 2–4 in the main manuscript text and as described in the materials and methods section. Chemical elements are given in weight percent (wt.-%). The isotope ratios error 2SD means two times standard deviation. (XLSX) [file pone.0283415.s001.xlsx]

## Sheet: Tabelle1
Lab.No.	Inv.No.	wt.-% Ag	wt.-% Sb	wt.-% Te	wt.-% Bi	wt.-% Al	wt.-% P	wt.-% S	wt.-% Mn	wt.-% Co	wt.-% Ni	wt.-% As	wt.-% Se	wt.-% Sn	wt.-% Pb	wt.-% Fe	wt.-% Cu	wt.-% Zn		206Pb/204Pb	2SE	207Pb/204Pb	2SE	208Pb/204Pb	2SE	207Pb/206Pb	2SE	208Pb/206Pb	2SE	Find location	Typology
5162_22	ITU-91-1	0.0266774	0.0222141	<0.0002	0.0004119	<0.0013	<0.002	0.0134784	<0.0002	<0.0002	0.242735	0.0595036	0.00124208	0.00445993	10.1588	0.16035	64.9011	18.2678		18.3864	0.000432688	15.6261	0.000406622	38.3717	0.00113946	0.849872	7.49177e-06	2.08696	2.25324e-05	Getaria (1524)	Tacoais
5163_22	ITU-91-2	0.0305472	0.0181094	<0.0002	<0.0003	<0.0013	<0.002	0.0147798	0.00034283	0.00032404	0.271643	0.0567348	0.00118121	0.00316831	9.25079	0.143528	68.2719	21.8541		18.3889	0.000482545	15.6259	0.000430624	38.3728	0.00119927	0.849751	8.68194e-06	2.08674	2.8151e-05	Getaria (1524)	Tacoais
5164_22	ITU-91-C-4	0.027076	0.011632	0.00041639	<0.0003	<0.0013	<0.002	0.014049	0.00096637	0.00024792	0.234865	0.0563129	0.00153553	0.0398227	8.36231	0.163592	65.5275	24.6329		18.383	0.000417957	15.626	0.000409147	38.3659	0.000934414	0.850018	8.0738e-06	2.08702	1.90433e-05	Getaria (1524)	Tacoais
5165_22	ITU-91-C-5	0.0294927	0.0179247	0.00051965	<0.0003	<0.0013	0.00209556	0.0246057	0.00035809	0.0002484	0.277292	0.0536532	0.00176196	0.00462919	13.5715	0.212057	64.8918	20.1243		18.3873	0.000490033	15.6254	0.000480405	38.3721	0.00118101	0.849801	6.81442e-06	2.08689	2.33194e-05	Getaria (1524)	Tacoais
5166_22	ITU-91-C-6	0.029715	0.0315828	<0.0002	<0.0003	<0.0013	0.0024829	0.0211574	0.00037701	<0.0002	0.239587	0.0556282	0.001463	0.00873748	14.3858	0.149835	64.2248	18.4194		18.3861	0.000332087	15.6252	0.000325113	38.37	0.000926004	0.849837	6.16675e-06	2.0869	1.87915e-05	Getaria (1524)	Tacoais
5167_22	ITU-91-C-7	0.0279931	0.0150555	<0.0002	<0.0003	0.0055919	0.00315565	0.0238584	0.0005812	<0.0002	0.220499	0.0698397	0.00107025	0.00756476	10.4216	0.175777	65.747	20.2682		18.3857	0.000513747	15.6259	0.000459159	38.3697	0.00132841	0.849896	7.37079e-06	2.08694	2.25274e-05	Getaria (1524)	Tacoais
5172_22	ITU-95-C-23-1-A	0.0265791	0.0336555	<0.0002	0.00033488	<0.0013	<0.002	0.0178903	<0.0002	<0.0002	0.224567	0.0612419	0.00121046	0.0134994	13.0682	0.134512	64.2204	19.2984		18.3856	0.00036959	15.6255	0.00039915	38.3692	0.00102426	0.849876	7.15325e-06	2.08693	2.59006e-05	Getaria (1524)	Tacoais
5173_22	ITU-95-C-23-2-A	0.0299029	0.0148667	<0.0002	<0.0003	<0.0013	<0.002	0.0136468	<0.0002	<0.0002	0.229058	0.0723189	0.0010587	0.00725791	10.8757	0.112601	65.863	19.3437		18.3855	0.000415349	15.6257	0.00041732	38.3696	0.0011202	0.849892	9.89633e-06	2.08694	2.6499e-05	Getaria (1524)	Tacoais
5174_22	ITU-95-C-23-4-A	0.0289978	0.0210444	<0.0002	<0.0003	<0.0013	<0.002	0.0125971	0.00041456	0.00030175	0.361457	0.0518355	0.00123591	0.0512013	12.2882	0.117176	64.3329	20.0177		18.3859	0.000476627	15.6249	0.000447593	38.3688	0.00122849	0.849836	6.4714e-06	2.08688	2.59758e-05	Getaria (1524)	Tacoais
5175_22	ITU-95-C-50-5	0.0292622	0.0155594	<0.0002	<0.0003	<0.0013	<0.002	0.0153885	<0.0002	<0.0002	0.218268	0.0497158	0.00160704	0.00587782	12.7228	0.108443	65.0758	19.1629		18.3879	0.000595607	15.6258	0.000593304	38.3724	0.00171897	0.849785	1.03984e-05	2.08683	3.931e-05	Getaria (1524)	Tacoais
5176_22	ITU-95-C-50-6	0.0297245	0.0192635	<0.0002	<0.0003	<0.0013	<0.002	0.0187158	<0.0002	<0.0002	0.222217	0.0592256	0.00138039	0.0212488	11.1726	0.245998	64.0844	18.8943		18.3837	0.000468674	15.6252	0.000407428	38.3674	0.0010883	0.849944	7.93394e-06	2.08702	2.68216e-05	Getaria (1524)	Tacoais
5177_22	ITU-95-C-50-7	0.0282698	0.0221053	0.00021246	0.00032203	<0.0013	0.00211797	0.0170485	<0.0002	<0.0002	0.234136	0.0673634	0.00170321	0.00325014	10.3535	0.153359	66.7987	17.9912		18.3866	0.00042323	15.6262	0.000415785	38.3719	0.00122946	0.849871	6.9836e-06	2.08694	2.48984e-05	Getaria (1524)	Tacoais
5178_22	ITU-95-C-50-8	0.0290416	0.0206864	<0.0002	<0.0003	<0.0013	0.0021117	0.0146927	0.00023906	<0.0002	0.235816	0.0689857	0.0010152	0.00539672	8.38494	0.169355	69.6509	21.4237		18.3886	0.000457497	15.6259	0.000400899	38.373	0.00108109	0.849762	8.24156e-06	2.08679	2.98319e-05	Getaria (1524)	Tacoais
5179_22	ITU-95-C-50-9	0.0283198	0.0186909	<0.0002	<0.0003	<0.0013	<0.002	0.0134821	0.00031941	<0.0002	0.239949	0.0516178	0.00117859	0.00485056	10.7805	0.120393	66.276	20.3893		18.3866	0.000410328	15.6259	0.000324272	38.3718	0.000795608	0.849849	7.49669e-06	2.08697	1.96343e-05	Getaria (1524)	Tacoais
5180_22	ITU-98-C-33-1-A	0.0284556	0.0172176	<0.0002	<0.0003	<0.0013	0.00208119	0.0143377	0.00037639	<0.0002	0.280177	0.0555159	0.00129589	0.00493911	11.1835	0.134113	68.3137	19.9712		18.3874	0.000498024	15.6262	0.000449556	38.3732	0.00128034	0.849823	7.68697e-06	2.08691	2.3895e-05	Getaria (1524)	Tacoais
5181_22	ITU-98-C-33-2-A	0.022542	0.00921291	<0.0002	<0.0003	<0.0013	<0.002	<0.006	0.00094541	0.00023613	0.180808	0.0461611	0.00139441	0.0016794	12.1413	0.135427	59.9455	21.925		18.3831	0.000321719	15.6254	0.000363869	38.3656	0.00103991	0.849978	6.53078e-06	2.08697	2.73895e-05	Getaria (1524)	Tacoais
5182_22	ITU-98-C-33-3-A	0.0311623	0.0172699	<0.0002	<0.0003	<0.0013	<0.002	0.0134663	0.000284	<0.0002	0.220597	0.0607238	0.00169155	0.00852061	10.6876	0.116963	66.8125	21.2822		18.3843	0.00047483	15.6256	0.000447541	38.3684	0.00103436	0.849949	7.54201e-06	2.08702	2.3122e-05	Getaria (1524)	Tacoais
5183_22	ITU-98-C-33-4-A	0.0304508	0.0165515	<0.0002	<0.0003	<0.0013	0.00457952	0.0128172	0.00062155	0.00048151	0.294284	0.0694001	0.00111185	0.0175363	10.5441	0.258454	67.5497	21.5374		18.387	0.000557781	15.6261	0.000501526	38.3727	0.00136858	0.84985	7.09189e-06	2.08695	2.59095e-05	Getaria (1524)	Tacoais
5184_22	ITU-98-C-33-5-A	0.0283635	0.0132406	0.00047517	<0.0003	<0.0013	<0.002	0.010787	0.0010386	0.00061429	0.230001	0.0598707	0.00169976	0.214795	9.25143	0.252376	67.2141	22.6738		18.3819	0.000523407	15.6254	0.000474677	38.3642	0.00135199	0.850044	7.66044e-06	2.08707	2.95147e-05	Getaria (1524)	Tacoais
5277_22	296-2018	0.030007	0.150384	<0.0002	0.00525561	<0.0013	0.00215424	0.0359133	0.00063128	0.00400476	0.159149	0.141371	0.00136453	1.45526	1.56783	0.535793	74.324	21.0949		18.2602	0.000534998	15.6167	0.000571588	38.221	0.00160055	0.855236	1.2156e-05	2.09314	4.46729e-05	Cape Cod, USA (1717)	Popo
5278_22	211-2018	0.0776844	0.104824	<0.0002	0.00316705	<0.0013	0.00289095	0.0418423	0.00115416	0.00351655	0.152382	0.126228	0.00143642	1.1249	1.11545	0.371635	71.3778	19.3975		18.1791	0.000479699	15.6086	0.000499311	38.1327	0.00147511	0.85861	9.86699e-06	2.09764	3.78932e-05	Cape Cod, USA (1717)	Popo
5279_22	197-2018	0.0201784	0.249723	<0.0002	0.00573467	<0.0013	<0.002	0.025446	0.00021564	0.004315	0.189344	0.169747	0.00112821	1.50369	1.98889	0.610584	73.7822	19.6517		18.2958	0.000465302	15.6202	0.000483492	38.27	0.00141041	0.853767	1.03516e-05	2.09175	3.73266e-05	Cape Cod, USA (1717)	Popo
5280_22	102-2018	0.0372381	0.0838167	<0.0002	0.00294498	<0.0013	0.0027324	0.0354275	0.00030754	0.00412515	0.16349	0.112241	0.00106508	0.973521	1.32749	0.553824	75.4593	21.0029		18.2136	0.000494194	15.6121	0.000448455	38.17	0.00129001	0.857169	9.83425e-06	2.0957	3.54806e-05	Cape Cod, USA (1717)	Popo
5281_22	460-2018	0.0299425	0.155005	<0.0002	0.00344075	<0.0013	0.00402554	0.0302166	0.00069756	0.00411099	0.198724	0.129732	0.0010307	0.992159	1.95968	0.832403	71.7575	23.8451		18.3072	0.000456833	15.6205	0.000463886	38.2812	0.00136561	0.853247	1.15699e-05	2.09106	4.56197e-05	Cape Cod, USA (1717)	Popo
5282_22	195-2018	0.0430067	0.235213	<0.0002	0.00519772	<0.0013	<0.002	0.026055	0.00025952	0.00408104	0.177834	0.156999	0.00103456	1.35045	1.87709	0.500289	74.105	21.7837		18.3059	0.000578702	15.6213	0.000563972	38.2791	0.00152971	0.85335	1.06635e-05	2.09109	3.15082e-05	Cape Cod, USA (1717)	Popo
5283_22	380-2018	0.0296865	0.0926968	0.00029971	0.00323631	0.00151598	0.00367782	0.0353738	<0.0002	0.00326537	0.141375	0.123539	0.0014088	1.18843	1.2139	0.535509	72.4929	21.8377		18.191	0.000570867	15.6094	0.000526488	38.1411	0.00148748	0.858081	8.004e-06	2.09671	2.92942e-05	Cape Cod, USA (1717)	Popo
5284_22	334-2108	0.028661	0.0576354	<0.0002	0.00267196	<0.0013	0.00378154	0.0431226	0.00062184	0.00429332	0.150582	0.114972	0.0013227	0.823379	1.62616	0.745924	73.9075	22.797		18.2634	0.000463745	15.616	0.000486667	38.2196	0.00126211	0.855049	9.52446e-06	2.09271	3.20964e-05	Cape Cod, USA (1717)	Popo
5285_22	356-2018	0.075355	0.102632	<0.0002	0.00315529	<0.0013	0.00314353	0.0383567	0.00126008	0.00348154	0.145423	0.132064	0.00144954	1.31724	1.16731	0.371237	70.9578	20.3986		18.1792	0.000466095	15.6086	0.000421195	38.1323	0.00126219	0.858594	9.4767e-06	2.0976	3.48792e-05	Cape Cod, USA (1717)	Popo
5286_22	152-2018	0.0412889	0.215787	<0.0002	0.00541144	<0.0013	0.00279256	0.0293558	0.00033936	0.00361749	0.154052	0.147376	0.00088791	1.64221	1.44057	0.581725	75.4429	20.4335		18.2666	0.000579874	15.6181	0.000580757	38.2324	0.00168471	0.855007	9.15716e-06	2.09304	3.68793e-05	Cape Cod, USA (1717)	Popo
5287_22	449-2018	0.0357707	0.0885142	<0.0002	0.00293018	<0.0013	0.00528364	0.0248165	0.00091976	0.0032196	0.139634	0.109315	0.00096018	0.903115	1.07743	1.12212	71.1414	24.9322		18.1712	0.000520264	15.6069	0.00052878	38.1188	0.00151149	0.858885	8.5199e-06	2.09777	3.19736e-05	Cape Cod, USA (1717)	Popo
5288_22	112-2018	0.0877715	0.0657526	<0.0002	0.00284669	0.00133696	0.00315055	0.0265239	0.00056016	0.00417966	0.179146	0.151371	0.00170025	1.24246	1.47653	0.54868	73.3048	23.2704		18.2204	0.000459725	15.612	0.000463332	38.1758	0.00125123	0.856846	7.35295e-06	2.09524	2.63276e-05	Cape Cod, USA (1717)	Popo
5289_22	420-2018	0.0391571	0.0369958	0.00055081	0.00314967	<0.0013	0.00657591	0.0160522	0.00053213	0.00340259	0.144095	0.0684616	0.00229238	1.11985	1.50583	0.484402	68.4703	25.4166		18.2607	0.000626026	15.6145	0.000662267	38.2218	0.00191749	0.855092	1.1724e-05	2.09312	4.34091e-05	Cape Cod, USA (1717)	Popo
5290_22	452-2018	0.0300588	0.0720908	0.00029137	0.00262548	<0.0013	0.00800508	0.0611833	0.00120899	0.00428392	0.161373	0.109737	0.00138719	0.798012	1.46485	0.843051	69.8713	21.0526		18.2665	0.000376449	15.6163	0.000353919	38.2288	0.00114562	0.854923	8.41608e-06	2.09285	3.63904e-05	Cape Cod, USA (1717)	Popo
5291_22	521-2018	0.0291053	0.125771	<0.0002	0.00354311	<0.0013	0.00386284	0.0472165	0.00042376	0.00502523	0.165852	0.115701	0.00118897	0.934447	2.07973	0.681942	75.1283	21.1103		18.2947	0.000410235	15.6194	0.000391678	38.257	0.00108495	0.853767	7.29394e-06	2.09118	2.59074e-05	Cape Cod, USA (1717)	Popo
5292_22	206-2018	0.064334	0.0724706	<0.0002	0.00256691	<0.0013	0.00586428	0.0262361	0.00067451	0.00337325	0.139925	0.111815	0.00123819	0.621088	1.31082	0.58902	64.9388	23.0492		18.2277	0.00040104	15.6111	0.000444601	38.1838	0.00115294	0.856449	9.91746e-06	2.09483	3.57641e-05	Cape Cod, USA (1717)	Popo
5293_22	204-2108	0.0257613	0.0734327	<0.0002	0.00239733	<0.0013	0.00245582	0.0423044	0.00035602	0.0043279	0.157305	0.141019	0.00112002	1.2117	1.59344	0.462435	76.2143	20.0166		18.2326	0.000486029	15.6136	0.000469326	38.1871	0.00138226	0.856354	9.19621e-06	2.09444	3.53137e-05	Cape Cod, USA (1717)	Popo
5294_22	618-2018	0.0238672	0.135155	<0.0002	0.00301772	<0.0013	0.00288493	0.0906441	<0.0002	0.00442569	0.168273	0.142994	0.00173428	0.877058	2.43345	0.634766	78.1869	17.4062		18.3456	0.000576864	15.6255	0.000478602	38.3161	0.00130724	0.85172	7.96724e-06	2.08856	3.36637e-05	Cape Cod, USA (1717)	Popo
5295_22	591-2018	0.0712941	0.152655	<0.0002	0.00375185	<0.0013	0.0153569	0.0648457	0.00049941	0.00441753	0.165604	0.133885	0.00115669	0.995064	2.11465	0.843111	71.5058	21.7818		18.3129	0.000568638	15.6218	0.000547498	38.2798	0.00159266	0.853042	9.44585e-06	2.09031	4.01112e-05	Cape Cod, USA (1717)	Popo
5296_22	182-2018	0.0324918	0.0609244	<0.0002	0.00258752	<0.0013	0.00285019	0.0151383	0.00048622	0.00380358	0.165654	0.130618	0.00115304	1.09733	1.35131	0.49966	70.7819	26.036		18.2203	0.000631155	15.6124	0.000626187	38.1766	0.00170612	0.856865	9.81743e-06	2.09527	3.09447e-05	Cape Cod, USA (1717)	Popo
5307_22	400b	0.0260094	0.915467	0.00046517	0.0388768	<0.0013	0.00310375	0.0560809	<0.0002	0.00513027	0.590637	0.296421	0.00082341	0.537752	6.8731	0.548434	74.49	16.0911		18.3879	0.000495412	15.6275	0.000513852	38.3783	0.00149071	0.849883	1.10613e-05	2.08718	4.37131e-05	Elmina (1647)	Tacoais
5308_22	356b	0.0343501	0.636746	0.00037429	0.0124676	0.0014099	0.00330555	0.100652	<0.0002	0.00964348	0.284071	0.256185	0.00113568	1.52935	4.80991	1.39253	73.6762	17.4924		18.3545	0.00041568	15.6255	0.000415427	38.3314	0.00122907	0.851314	9.47647e-06	2.08838	3.64001e-05	Elmina (1647)	Tacoais
5309_22	400c	0.0285441	0.72084	0.00025443	0.0124248	0.00137469	0.00236045	0.105061	<0.0002	0.00997091	0.322794	0.284975	0.00102743	1.46942	5.57475	0.914623	74.8089	16.1407		18.3566	0.000493004	15.6252	0.000496635	38.3352	0.00155065	0.8512	1.0704e-05	2.08833	4.01714e-05	Elmina (1647)	Tacoais
5310_22	361b	0.0271671	2.04862	0.00028355	0.015074	<0.0013	0.00263449	0.0713857	<0.0002	0.00863792	0.520408	0.41187	0.00097617	1.15843	9.40519	0.617795	71.399	14.6328		18.3716	0.000587905	15.6294	0.000556374	38.3531	0.00168537	0.850731	1.13335e-05	2.08762	4.44162e-05	Elmina (1647)	Tacoais
5311_22	361a	0.0320994	1.60102	0.0010593	0.0112582	<0.0013	<0.002	0.081921	<0.0002	0.00880318	0.63146	0.334862	0.00153452	0.740213	8.19436	0.426449	71.1493	16.6737		18.3893	0.000621106	15.6257	0.000609901	38.3743	0.00188906	0.849713	1.01454e-05	2.08675	4.36666e-05	Elmina (1647)	Tacoais
5312_22	361f	0.0257036	0.874775	0.00109717	0.0103463	<0.0013	0.0024078	0.0590478	<0.0002	0.00592599	0.444579	0.321823	0.00154264	1.06916	10.4684	0.358439	70.3897	15.5087		18.3872	0.000521433	15.6272	0.00054323	38.3753	0.00149906	0.849891	1.11586e-05	2.08707	3.85394e-05	Elmina (1647)	Tacoais
5313_22	306	0.0271608	0.567648	0.00038517	0.0162111	<0.0013	0.00245122	0.073807	<0.0002	0.0106992	0.383072	0.262437	0.00096632	0.93039	6.46668	0.728903	70.4796	19.9461		18.3707	0.000492008	15.627	0.000538139	38.3549	0.00158949	0.850655	1.04651e-05	2.08784	3.84446e-05	Elmina (1647)	Tacoais
5314_22	400e	0.0344478	0.664511	0.00031583	0.0116385	<0.0013	0.00236178	0.110911	<0.0002	0.0101831	0.324743	0.263201	0.00111633	1.31433	5.074	0.936665	74.377	16.6229		18.3566	0.000521981	15.6246	0.000638397	38.3337	0.00184265	0.85118	1.24687e-05	2.08831	4.73351e-05	Elmina (1647)	Tacoais
5315_22	361g	0.0849871	0.901478	0.00033818	0.00987041	<0.0013	<0.002	0.0748756	<0.0002	0.00618047	0.462561	0.30722	0.00089577	0.99396	10.1482	0.376282	70.4519	16.0294		18.3868	0.000541705	15.6269	0.000547849	38.3753	0.0016555	0.849896	1.18375e-05	2.08709	4.71392e-05	Elmina (1647)	Tacoais
5316_22	310c	0.0762129	0.630639	0.00030143	0.0552015	<0.0013	<0.002	0.0669552	<0.0002	0.0170497	0.38462	0.392393	0.00098179	1.22366	7.92557	0.871212	67.3109	17.5475		18.3996	0.000568845	15.6283	0.000506102	38.385	0.00159609	0.849381	1.00715e-05	2.08621	4.00667e-05	Elmina (1647)	Tacoais
5317_22	35F-1	0.0277284	4.39684	0.0010564	0.0186938	<0.0013	0.00899917	0.0486584	<0.0002	0.00269023	0.751511	0.731885	0.00109546	0.300447	3.18306	0.526842	74.9268	15.2117		18.3266	0.000699526	15.6267	0.000678684	38.3075	0.0018687	0.852677	1.24128e-05	2.09027	4.30386e-05	Site 35F, UK-Channel (17-18Th C.)	Popo
5318_22	D1	0.0339305	6.31248	0.00126456	0.0463511	0.00133513	0.00228927	0.0745135	<0.0002	<0.0002	0.0540811	0.119545	0.00369542	0.700661	23.9027	0.00364257	68.6484	<0.005		18.5239	0.000521886	15.7041	0.000519893	38.8117	0.00154224	0.847772	1.08984e-05	2.09522	4.45854e-05	Scilly Islands UK (1843)	Birmingham
5319_22	D2	0.0252184	5.92546	0.00148217	0.0487357	<0.0013	0.00244291	0.118207	<0.0002	<0.0002	0.0583968	0.120235	0.00431464	0.563841	23.5585	0.00567102	67.1905	0.0079449		18.5232	0.000418311	15.7058	0.000404666	38.8201	0.00110529	0.847906	7.24279e-06	2.09575	2.84894e-05	Scilly Islands UK (1843)	Birmingham
5320_22	D3	0.0206404	6.16955	0.00131822	0.0470432	<0.0013	0.00247195	0.0773109	<0.0002	<0.0002	0.0545928	0.139834	0.00364966	1.04295	24.8601	0.025819	66.1855	<0.005		18.5226	0.000517293	15.704	0.00049328	38.8088	0.001397	0.847846	7.21402e-06	2.09526	2.69333e-05	Scilly Islands UK (1843)	Birmingham
5321_22	D4	0.0319154	6.21201	0.00114728	0.0419919	<0.0013	0.00542367	0.167992	<0.0002	<0.0002	0.0457463	0.0993818	0.00343503	0.594343	26.2429	0.221028	63.0593	<0.005		18.4271	0.000529217	15.6545	0.000516891	38.5473	0.00160034	0.849536	1.01344e-05	2.09188	4.49589e-05	Scilly Islands UK (1843)	Birmingham
5322_22	D5	0.0335103	6.29098	0.00114193	0.0447919	<0.0013	0.00287482	0.0545103	<0.0002	<0.0002	0.0417195	0.095025	0.00352066	0.389915	24.5965	0.03738	64.4071	<0.005		18.4116	0.000552652	15.6434	0.000498373	38.4962	0.00138038	0.849655	7.16923e-06	2.09088	2.53014e-05	Scilly Islands UK (1843)	Birmingham
5323_22	D6	0.0267914	6.22129	0.00114722	0.0423105	<0.0013	0.00251551	0.127581	<0.0002	<0.0002	0.0536278	0.101421	0.00337132	1.19991	24.5847	0.0198519	67.1253	<0.005		18.5334	0.000564225	15.7066	0.00049273	38.8291	0.00137898	0.847483	7.70391e-06	2.09511	2.54605e-05	Scilly Islands UK (1843)	Birmingham
5324_22	D7	0.0311739	6.29583	0.00194144	0.0468052	<0.0013	0.0033102	0.0258864	<0.0002	0.00025903	0.0523393	0.100112	0.00435136	1.26401	26.2138	0.0341531	63.5361	<0.005		18.5272	0.000578623	15.7031	0.000571557	38.8143	0.00171006	0.84757	1.33458e-05	2.09499	5.16749e-05	Scilly Islands UK (1843)	Birmingham
5325_22	D8	0.0291063	5.80794	0.00131955	0.0444129	<0.0013	<0.002	0.0591858	<0.0002	<0.0002	0.052664	0.118498	0.00338978	0.3991	24.4483	0.00304587	65.8254	0.00724377		18.4142	0.000496788	15.645	0.000513287	38.5093	0.00143761	0.849624	8.81467e-06	2.09131	2.91568e-05	Scilly Islands UK (1843)	Birmingham
5326_22	D9	0.0463107	8.63406	0.00159385	0.0629201	<0.0013	0.00286542	0.0700725	<0.0002	<0.0002	0.0652228	0.145701	0.00511611	0.375251	26.54	0.0127093	64.3	<0.005		18.411	0.000470553	15.6437	0.000467872	38.4988	0.00122653	0.849693	8.32668e-06	2.09106	2.70498e-05	Scilly Islands UK (1843)	Birmingham
5327_22	D10	0.0317336	6.63443	0.00112501	0.0475138	<0.0013	0.00612969	0.112056	<0.0002	<0.0002	0.0445867	0.112808	0.00402463	0.375878	25.3272	0.0120159	60.8964	<0.005		18.4466	0.000410593	15.6623	0.000408357	38.596	0.00113677	0.849069	8.78539e-06	2.09232	2.62219e-05	Scilly Islands UK (1843)	Birmingham
5186_22	SBM-6	0.0268588	6.63634	0.00156398	0.0452565	0.00150475	0.00977812	0.0248566	<0.0002	<0.0002	0.0392498	0.1063	0.00424386	0.434992	27.667	0.763085	57.084	0.00777352		18.4102	0.000493098	15.6418	0.000446583	38.4924	0.00125337	0.849625	8.26652e-06	2.09083	2.21754e-05	Scilly Islands UK (1843)	Birmingham
5540-22	46570	0.0533366	3.27885	0.00122045	0.0146642	0.00222793	0.00565916	0.215028	4.504e-05	0.0243708	0.609292	0.960822	0.00976836	2.93848	14.441	0.326761	73.3596	3.83292		18.4205	0.000452901	15.6303	0.00048431	38.4112	0.00122457	0.848538	7.81782e-06	2.08527	2.02033e-05	Grötö, date unknown	Popo
5541-22	46573	0.0346332	0.210607	0.00057788	0.00246264	0.00136775	<0.0005	0.112873	<0.00005	0.00196349	0.0995206	0.664529	0.00148534	0.496319	18.3984	0.173393	75.6592	2.70666		18.1983	0.000313922	15.6484	0.000293475	38.2527	0.000835279	0.859885	7.50915e-06	2.10201	2.51661e-05	Grötö, date unknown	Popo
5542-22	46575	0.0471887	0.117131	<0.0005	0.00288867	0.00185668	<0.0005	0.11663	<0.00005	0.00148307	0.0416834	0.610581	0.00115644	0.462858	21.4066	0.572328	69.3439	4.83861		18.1826	0.000446087	15.6495	0.000488832	38.2398	0.00129992	0.860683	8.29177e-06	2.1031	2.73472e-05	Grötö, date unknown	Popo
5543-22	46579	0.0494457	3.55529	0.00113572	0.027949	0.0018112	0.00079564	0.200407	<0.00005	0.0220543	0.553392	0.852208	0.00143213	4.7942	17.6409	0.262526	70.1297	1.97076		18.4281	0.000431105	15.6316	0.000455654	38.4175	0.00125482	0.848254	6.75142e-06	2.08474	2.33208e-05	Grötö, date unknown	Popo
5744-22	1A	0.039487	0.110853	0.00051872	0.00062831	0.0004846	<0.0005	0.0153899	0.00026315	0.00699141	0.0283501	0.0407697	0.0013308	0.00810093	1.11369	0.0871551	82.8585	15.3197		18.3343	0.000448179	15.6623	0.000454573	38.4677	0.00120341	0.854257	6.1281e-06	2.09812	2.66025e-05	Sierra Leone, date unknown	Tacoais
5749-22	2	0.0893379	1.70247	0.00100147	0.132521	0.00081427	<0.0005	0.0608975	9.37e-05	0.00018619	0.0928983	0.431283	0.00082349	0.00087489	2.86312	0.15	74.4867	16.5592		18.4059	0.000626142	15.6285	0.000545319	38.3894	0.00154469	0.849098	8.86335e-06	2.08574	2.64476e-05	Elmina Town Site, 15-17th C.	Tacoais
